# Supplementary material for: Endothelial and Hemodynamic Function in a Large Animal Model in Relation to Different Extracorporeal Membrane Oxygenation Cannulation Strategies and Intra-Aortic Balloon Pumping
Source: J Clin Med. 2023 Jun 13;12(12):4038. doi: 10.3390/jcm12124038 (PMC10299098; doi:10.3390/jcm12124038)
Supplement: Supplementary file 1 [file jcm-12-04038-s001.zip]

Archive with 1 entries (1 files):
- jcm-2393743-supplementary.pdf
